# Supplementary material for: Synthesis, Antibacterial Effects, and Toxicity of Licochalcone C
Source: Pharmaceuticals (Basel). 2024 May 14;17(5):634. doi: 10.3390/ph17050634 (PMC11124413; doi:10.3390/ph17050634)
Supplement: Supplementary file 1 [file pharmaceuticals-17-00634-s001.zip]

Archive with 1 entries (1 files):
- pharmaceuticals-2966281-supplementary.pdf
